# Supplementary material for: The Invasive Blue Crab Callinectes sapidus as a Model for Assessing Sub-Lethal Effects of Polyvinyl Alcohol
Source: Toxics. 2026 Apr 24;14(5):358. doi: 10.3390/toxics14050358 (PMC13211180; doi:10.3390/toxics14050358)
Supplement: Supplementary file 1 [file toxics-14-00358-s001.zip]

Archive with 1 entries (1 files):
- toxics-4245647-supplementary.docx
